# Supplementary material for: Structure and function of otoferlin, a synaptic protein of sensory hair cells essential for hearing
Source: Sci Adv. 2025 Oct 15;11(42):eady8532. doi: 10.1126/sciadv.ady8532 (PMC12526402; doi:10.1126/sciadv.ady8532)
Supplement: Supplementary file 3 — Movies S1 to S4 [file sciadv.ady8532_movies_s1_to_s4.zip]

Archive with 4 entries (4 files):
- ady8532_movie_s1.mp4
- ady8532_movie_s2.mp4
- ady8532_movie_s3.mp4
- ady8532_movie_s4.mp4
